# Supplementary material for: Coprophagy Prevention Decreases the Reproductive Performance and Granulosa Cell Apoptosis via Regulation of CTSB Gene in Rabbits
Source: Front Physiol. 2022 Jul 18;13:926795. doi: 10.3389/fphys.2022.926795 (PMC9341522; doi:10.3389/fphys.2022.926795)
Supplement: Supplementary file 2 [file DataSheet1.ZIP]

Archive with 65 entries (52 files):
- Original data/
- Original data/.DS_Store
- __MACOSX/
- __MACOSX/Original data/
- __MACOSX/Original data/._.DS_Store
- Original data/Original data of the in vivo experiment.xlsx
- __MACOSX/Original data/._Original data of the in vivo experiment.xlsx
- Original data/Figure 5 Western blot result/
- Original data/Figure 5 Western blot result/.DS_Store
- __MACOSX/Original data/Figure 5 Western blot result/
- __MACOSX/Original data/Figure 5 Western blot result/._.DS_Store
- Original data/Figure 5 Western blot result/overexpression/
- Original data/Figure 5 Western blot result/overexpression/overexpression-Marker.tif
- __MACOSX/Original data/Figure 5 Western blot result/overexpression/
- __MACOSX/Original data/Figure 5 Western blot result/overexpression/._overexpression-Marker.tif
- Original data/Figure 5 Western blot result/overexpression/Statement.docx
- __MACOSX/Original data/Figure 5 Western blot result/overexpression/._Statement.docx
- Original data/Figure 5 Western blot result/overexpression/overexpression.tif
- __MACOSX/Original data/Figure 5 Western blot result/overexpression/._overexpression.tif
- __MACOSX/Original data/Figure 5 Western blot result/._overexpression
- Original data/Figure 5 Western blot result/siRNA-mediated interference/
- Original data/Figure 5 Western blot result/siRNA-mediated interference/actin.tif
- __MACOSX/Original data/Figure 5 Western blot result/siRNA-mediated interference/
- __MACOSX/Original data/Figure 5 Western blot result/siRNA-mediated interference/._actin.tif
- Original data/Figure 5 Western blot result/siRNA-mediated interference/CTSB.tif
- __MACOSX/Original data/Figure 5 Western blot result/siRNA-mediated interference/._CTSB.tif
- Original data/Figure 5 Western blot result/siRNA-mediated interference/Statement.docx
- __MACOSX/Original data/Figure 5 Western blot result/siRNA-mediated interference/._Statement.docx
- __MACOSX/Original data/Figure 5 Western blot result/._siRNA-mediated interference
- Original data/Figure 5 Western blot result/protein expression.xlsx
- __MACOSX/Original data/Figure 5 Western blot result/._protein expression.xlsx
- __MACOSX/Original data/._Figure 5 Western blot result
- Original data/Figure6-Cell proliferation activity.xlsx
- __MACOSX/Original data/._Figure6-Cell proliferation activity.xlsx
- Original data/Figure2-cell apoptosis figure in ovary of rabbits/
- Original data/Figure2-cell apoptosis figure in ovary of rabbits/control group merge.jpg
- __MACOSX/Original data/Figure2-cell apoptosis figure in ovary of rabbits/
- __MACOSX/Original data/Figure2-cell apoptosis figure in ovary of rabbits/._control group merge.jpg
- Original data/Figure2-cell apoptosis figure in ovary of rabbits/Positive stained cell percent.xlsx
- __MACOSX/Original data/Figure2-cell apoptosis figure in ovary of rabbits/._Positive stained cell percent.xlsx
- Original data/Figure2-cell apoptosis figure in ovary of rabbits/Experimentel group merge.jpg
- __MACOSX/Original data/Figure2-cell apoptosis figure in ovary of rabbits/._Experimentel group merge.jpg
- Original data/Figure2-cell apoptosis figure in ovary of rabbits/control group TUNEL (green).jpg
- __MACOSX/Original data/Figure2-cell apoptosis figure in ovary of rabbits/._control group TUNEL (green).jpg
- Original data/Figure2-cell apoptosis figure in ovary of rabbits/control group DAPI (blue).jpg
- __MACOSX/Original data/Figure2-cell apoptosis figure in ovary of rabbits/._control group DAPI (blue).jpg
- Original data/Figure2-cell apoptosis figure in ovary of rabbits/Experimentel group TUNEL (green).jpg
- __MACOSX/Original data/Figure2-cell apoptosis figure in ovary of rabbits/._Experimentel group TUNEL (green).jpg
- Original data/Figure2-cell apoptosis figure in ovary of rabbits/Experimentel group DAPI (blue).jpg
- __MACOSX/Original data/Figure2-cell apoptosis figure in ovary of rabbits/._Experimentel group DAPI (blue).jpg
- __MACOSX/Original data/._Figure2-cell apoptosis figure in ovary of rabbits
- Original data/Figure7-Estradiol and Progesterone secretion levels.xlsx
- __MACOSX/Original data/._Figure7-Estradiol and Progesterone secretion levels.xlsx
- Original data/Figure6/
- Original data/Figure6/Flow cytomete date.docx
- __MACOSX/Original data/Figure6/
- __MACOSX/Original data/Figure6/._Flow cytomete date.docx
- Original data/Figure6/Apoptosis of GCS.xlsx
- __MACOSX/Original data/Figure6/._Apoptosis of GCS.xlsx
- Original data/Figure6/σçïΣ║í+σó₧σÇ╝.png
- __MACOSX/Original data/Figure6/._σçïΣ║í+σó₧σÇ╝.png
- Original data/Figure6/σçïΣ║í+σó₧σÇ╝.pptx
- __MACOSX/Original data/Figure6/._σçïΣ║í+σó₧σÇ╝.pptx
- __MACOSX/Original data/._Figure6
- __MACOSX/._Original data
