# Supplementary material for: Coprophagy Prevention Decreases the Reproductive Performance and Granulosa Cell Apoptosis via Regulation of CTSB Gene in Rabbits
Source: Front Physiol. 2022 Jul 18;13:926795. doi: 10.3389/fphys.2022.926795 (PMC9341522; doi:10.3389/fphys.2022.926795)
Supplement: Supplementary file 2 [file DataSheet1.ZIP › Original data/Original data of the in vivo experiment.xlsx]

## Sheet: feed intake
	A6	A8	A10	A11	A12	A13		B1	B5	B6	B11	B12	B13
week1	100	113.5	75.7	99	135	103		117	125	110	106	97	101
week2	110	110	107	116	113.5	121		109	129	103	108.5	107	110
week3	155	167.8	144	193	155	106		102	167	120	130	112	128
week4	118	170	135	206	123	136		130	95	127	73	150	147
week5	171	159	164	188	128	125		145	130	128	120	175	135
week6	188	165	168	181	158	130		160	158	152	145	148	113
week7	141	162	158	157	134	119		140	133	175	136	127	142
week8	175	189	194	211	168	203		183	153	188	180	169	181
week9	205	222.5	200	237.5	192.5	178		165	189	206	170	180	164
week10	205	195	190	183	150	172		161	198	195	162.8	193.5	162.8
week11	170	188	180	178	150	171		178	220	205.8	199	196	200
week12	130	131	127.5	158	85	36		204	173	170	160	140	168
week13	167.5	183	187.5	187.5	178	194		156	209	198	190	192.5	170
week14	160	175	175	177	145	218		143	188	156	181	178	170
week15	153	214	221	203	197.5	260		178	188	171	174	183	185
week16	145	180	156	156	144	200		166	192	150	188	162	158
week17	183	198	186	188	208	190		235	272	241	269	265	278
week18	216	221	230	252	195	262.5		206	232.5	210	228	225	216
week19	150	180	174	182	165	143		145	171	155	155	171	150
week20
week21	200	188	174	168	168	184		153	170	168	178	170	173
week22
week23	211	271	245	250	270	293		243	286	273	288	308	270
week24	234	288	282	284	237	291		258	285	237	267	257	251
week25	228.5	288.5	236	260	211.7	267.8		191	198	214	237	240	235
week26	223.5	273	260	268	243	267		190	178	205	235	216	203
week27	222	271	225	231	182	262		196	227	215	222	220	212.8
week28	251	248.6	238.5	261	130	260		195.7	217	245	255	222	231
week29	251	205	180	247	208	194		191	204	247	225	215.7	242
week30	200	204	200	200	208	200		202	182	204	200	200	202

## Sheet: bodyweight
Rabbit number	A6	A8	A10	A11	A12	A13	B1	B5	B6	B11	B12	B16
original weight	0.82	0.845	0.985	0.755	1.015	0.78	0.905	1.075	1.165	0.925	1.005	0.78
week1	1.11	1.16	1.155	1.09	1.32	1.1	1.135	1.18	1.255	1.055	1.15	0.805
week2	1.395	1.33	1.265	1.28	1.505	1.32	1.305	1.26	1.385	1.225	1.305	0.94
week3	1.655	1.665	1.54	1.435	1.755	1.435	1.32	1.375	1.555	1.29	1.39	1.06
week4	1.815	2.055	1.74	1.59	1.895	1.61	1.49	1.56	1.63	1.76	1.525	1.11
week5	2.07	2.28	2.055	1.805	2.13	1.83	1.725	1.735	1.83	1.35	1.93	1.215
week6	2.305	2.635	2.335	2.06	2.295	2.095	1.955	1.925	1.97	1.575	2.07	1.295
week7			2.555	2.365	2.49	2.385	2.195	2.16	2.21			1.465
week8	2.58	2.87	2.755	2.51	2.675	2.49	2.35	2.225	1.88	1.985	1.655	1.655
week9	2.73	3.11	2.965	2.615	2.955	2.6	2.515	2.335	2.03	2.25	2.35	1.86
week10	2.965	3.38	3.135	2.915	2.985	2.69	2.795	2.755	2.5	2.445	2.615	2.09
week11	3.155	3.61	2.89	3.39	3.05	2.965	2.86	2.965	2.635	2.615	2.715	2.245
week12	3.01	3.45	2.985	3.375	3.03	3.015	2.84	2.85	2.625	2.545	2.685	2.22
week13	3.075	3.575	2.925	3.31	3	3.035	2.715	2.825	2.545	2.465	2.655	2.25
week14	3.33	3.73	3.23	3.57	3.23	3.22	2.97	3.07	2.885	2.75	2.925	2.505
week15	3.28	3.865	3.345	3.66	3.365	3.315	2.88	3.015	2.965	2.81	2.945	2.595
week16	3.485	4.02	3.505	3.79	3.555	3.39	3.17	3.25	3.065	3.01	3.07	2.675
week17	3.445	3.85	3.62	3.635	3.485	3.28	3.125	3.32	3.075	3.035	3.02	2.595
week18
week19	3.655	4.105	3.8	3.525	3.665	3.925	3.14	3.315	3.095	3.1	3.065	2.865
week20
week21	3.75	4.3	3.94	3.89	3.75	3.875	3.24	3.34	3.275	3.205	3.05	2.93
week22

## Sheet: Reproduction index
Rabbit number	Litter size/child	Birth nest mass/g	Birth individual mass/g						Number of days of gestation/d	Number of stillbirths/unit	Survival rate	Fertility rate
A6	6	355	65	60	50	55	60	55	30	0	1	0.6666
A11	6	330	60	55	50	60	50	55	31	0	1
A13	5	270	60	50	55	50	55	0	31	0	1
A12	5	210	40	55	60	45	10	0	31	1	0.8
A8	0	0	0	0	0	0	0	0	0	0	0
A13	0	0	0	0	0	0	0	0	0	0	0
B1	0	0	0	0	0	0	0	0	0	0	0	0
B5	0	0	0	0	0	0	0	0	0	0	0
B6	0	0	0	0	0	0	0	0	0	0	0
B11	0	0	0	0	0	0	0	0	0	0	0
B12	0	0	0	0	0	0	0	0	0	0	0
B16	0	0	0	0	0	0	0	0	0	0	0

## Sheet: progesterone level
	1	2	3		1	2	3
A1	7.3	14.44	10.88	B1	7.07	5.76	5.33
A2	10.95	12.99	/	B2	8.23	6.32	5.22
A3	10.02	9.67	3.84	B3	7.4	5.85	3.98
A4	10.02	/	3.98	B4	6.33	5.93	4.98
A5	4.02	/	/	B5	5.33	7.69	/
A6	13.2	11.81	10.85	B6
	1	2	3		1	2	3
A1	43.33	23.01	33.39	B1	29.31	22.46	19.06
A2	29.36	29.45	31.94	B2	17.79	17.43	20.6
A3	27.54	28.09	18.97	B3	19.33	23.23	24.96
A4	12.19	28.09	9.99	B4	13.08	16.66	19.56
A5	9.27	32.17	29.76	B5	20.65	17.79	23.87
A6	13.08	13.21	10.08

## Sheet: Visceral indicators
Rabbit number	Heart	liver	spleen	kideny	lung	Perirenal fat	stomach	Uterus	Full net bore weight
A6	8.25	61.14	1.83	15.9	17.05	87.2	40.75	9.5	1.87
A8	11.97	72.02	1.87	21.19	13.82	193.06	36.3	19.24	2.476
A10	10.98	74.54	2.52	17.01	20.88	163.46	42.54	20.69	2.389
A11	10.96	72.63	2.21	20.04	13.97	126.22	33.69	18.42	1.804
A12	13.53	66.93	2.27	18.98	13.78	112.22	30.23	13.18	2.03
A13	12.48	63.47	1.36	15.92	13.7	125.57	31.23	18.89	1.908
	11.3617	68.455	2.01	18.1733	15.5333	134.622	35.79	16.6533	2.0795
	11.36+1.80	68.45+5.43	2.01+0.41	18.17+2.22	15.53+2.92	134.62+36.81	35.79+5.03	16.65+4.34
B1	10.05	60.22	2.89	15.55	15.72	31.25	29.8	17.28	1.94
B5	7.99	53.6	1.07	12.24	16.45	51.79	25.87	10.57	1.804
B6	10.92	57.39	1.6	14.08	12.51	28.25	28.58	14.67	1.78
B11
B12	10.51	61.03	1.84	15.96	12.48	44.61	27.51	13.79	1.961
B16	7.91	58.43	1.29	14.27	18.82	107.69	33.23	17.74	1.695
	9.476	58.134	1.738	14.42	15.196	52.718	28.998	14.81	1.84933
	9.47+1.42	58.13+2.91	1.73+0.70	14.42+1.46	15.19+2.71	52.71+32.20	28.99+2.77	14.81+2.90

## Sheet: Meat quality index
编号	A6	A8	A10	A11	A12	A13		B1	B5	B6	B11	B12	B16
PH	8.01	7.82	7.79	7.76	7.8	7.8		7.87	7.84	7.79		7.98	7.83
PH24
Shear force1	5.761	5.465	5.195	4.486	6.171	4.799		3.585	4.742	4.379		5.858	4.951
Shear force2	6.294	5.232	5.47	4.639	4.949	5.115		3.577	4.29	4.593		5.125	6.011
Shear force3	5.354	4.761	4.873	4.667	5.329	5.033		5.032	4.525	4.239		5.561	5.353
	5.803	5.15267	5.17933	4.59733	5.483	4.98233		4.06467	4.519	4.40367		5.51467	5.43833
Steaming loss1	2.3	2.86	2.38	2.38	2.3	3.27		3.14	1.93	2.26		2.28	3.54
	1.76	2	2.14	1.8	1.66	2.26		1.47	1.33	1.46		1.62	2.56
	0.54	0.86	0.24	0.58	0.64	1.01		1.67	0.6	0.8		0.66	0.98
	0.234783	0.300699	0.10084	0.243697	0.278261	0.308869		0.531847	0.310881	0.353982		0.289474	0.276836
Steaming loss2	2.65	3.95	2.33	2.26	2.11	3.44		2.29	2.18	2.19		2.22	3.32
	1.88	2.7	1.53	1.67	1.51	2.46		1.51	1.5	1.63		1.54	2.3
	0.77	1.25	0.8	0.59	0.6	0.98		0.78	0.68	0.56		0.68	1.02
	0.290566	0.316456	0.343348	0.261062	0.28436	0.284884		0.340611	0.311927	0.255708		0.306306	0.307229
Steaming loss3	2.11	2.85	2.14	2.18	2.08	2.96		3.12	2.07	2.28		2.24	2.85
	1.5	1.97	2.11	1.59	1.61	2.12		1.46	1.43	1.51		1.56	2
	0.61	0.88	0.03	0.59	0.47	0.84	0	1.66	0.64	0.77	0	0.68	0.85
	0.2891	0.308772	0.0140187	0.270642	0.225962	0.283784	#DIV/0!	0.532051	0.309179	0.337719	#DIV/0!	0.303571	0.298246
	0.234783	0.300699	0.10084	0.243697	0.278261	0.308869		0.531847	0.310881	0.353982		0.289474	0.276836
	0.290566	0.316456	0.343348	0.261062	0.28436	0.284884		0.340611	0.311927	0.255708		0.306306	0.307229
	0.2891	0.308772	0.0140187	0.270642	0.225962	0.283784		0.532051	0.309179	0.337719		0.303571	0.298246
	0.271483	0.308642	0.152736	0.258467	0.262861	0.292512		0.46817	0.310662	0.315803		0.299784	0.294104
