# Supplementary material for: Coprophagy Prevention Decreases the Reproductive Performance and Granulosa Cell Apoptosis via Regulation of CTSB Gene in Rabbits
Source: Front Physiol. 2022 Jul 18;13:926795. doi: 10.3389/fphys.2022.926795 (PMC9341522; doi:10.3389/fphys.2022.926795)
Supplement: Supplementary file 2 [file DataSheet1.ZIP › Original data/Figure 5 Western blot result/protein expression.xlsx]

## Sheet: Sheet1
		Protein expression level
		Ad-GFP				Ad-CTSB
		0.797731	0.694542	0.694542	0.949863	0.897855	0.810118
		NC-siRNA			CTSB-siRNA
		1.0839	0.964636	1.128	0.897163	0.827438	0.779935
