# Supplementary material for: Coprophagy Prevention Decreases the Reproductive Performance and Granulosa Cell Apoptosis via Regulation of CTSB Gene in Rabbits
Source: Front Physiol. 2022 Jul 18;13:926795. doi: 10.3389/fphys.2022.926795 (PMC9341522; doi:10.3389/fphys.2022.926795)
Supplement: Supplementary file 2 [file DataSheet1.ZIP › Original data/Figure6-Cell proliferation activity.xlsx]

## Sheet: Sheet1
			NC-siRNA				CTSB-siRNA
	12 h		1.165	1.167	1.202		1.155	1.173	1.118
	24 h		1.334	1.327	1.384		1.247	1.252	1.224	**
	36 h		1.722	1.753	1.738		1.618	1.623	1.62	***
	48 h		1.873	1.841	1.849		1.705	1.692	1.734	***
			Ad-GFP				Ad-CTSB
	12 h		1.135	1.106	1.118		1.123	1.139	1.151
	24 h		1.345	1.359	1.382		1.424	1.474	1.423	*
	36 h		1.363	1.375	1.351		1.432	1.409	1.385	*
	48 h		1.481	1.488	1.543		1.606	1.694	1.652	*
