# Supplementary material for: Coprophagy Prevention Decreases the Reproductive Performance and Granulosa Cell Apoptosis via Regulation of CTSB Gene in Rabbits
Source: Front Physiol. 2022 Jul 18;13:926795. doi: 10.3389/fphys.2022.926795 (PMC9341522; doi:10.3389/fphys.2022.926795)
Supplement: Supplementary file 2 [file DataSheet1.ZIP › Original data/Figure2-cell apoptosis figure in ovary of rabbits/Positive stained cell percent.xlsx]

## Sheet: Sheet1
Positive stained cell percent
	Control group			Experimentel group
	0.279391	0.3	0.25	2.39527	2.1	2
