# Supplementary material for: Coprophagy Prevention Decreases the Reproductive Performance and Granulosa Cell Apoptosis via Regulation of CTSB Gene in Rabbits
Source: Front Physiol. 2022 Jul 18;13:926795. doi: 10.3389/fphys.2022.926795 (PMC9341522; doi:10.3389/fphys.2022.926795)
Supplement: Supplementary file 2 [file DataSheet1.ZIP › Original data/Figure7-Estradiol and Progesterone secretion levels.xlsx]

## Sheet: Sheet1
Estradiol secretion levels
Ad-GFP			Ad-CTSB
319.347	271.414	293.099	444.299	444.299	481.316
NC-siRNA			CTSB-siRNA
260.493	194.444	286.792	398.594	303.689	306.438
Progesterone secretion levels
Ad-GFP			Ad-CTSB
0.258337	0.46959	0.54145	1.04629	1.26661	1.81741
NC-siRNA			CTSB-siRNA
1.72746	0.847843	1.28588	0.962355	0.815719	0.930068
