# Supplementary material for: Coprophagy Prevention Decreases the Reproductive Performance and Granulosa Cell Apoptosis via Regulation of CTSB Gene in Rabbits
Source: Front Physiol. 2022 Jul 18;13:926795. doi: 10.3389/fphys.2022.926795 (PMC9341522; doi:10.3389/fphys.2022.926795)
Supplement: Supplementary file 2 [file DataSheet1.ZIP › Original data/Figure6/Apoptosis of GCS.xlsx]

## Sheet: Sheet1
	Apoptosis of GCS
	Ad-GFP			Ad-CTSB
	12.59	12.15	10.4	6.75	3.17	4.2
	NC-siRNA			CTSB-siRNA
	12.2	6.01	3.26	14.65	18.34	19.47
