# Supplementary material for: Coprophagy Prevention Decreases the Reproductive Performance and Granulosa Cell Apoptosis via Regulation of CTSB Gene in Rabbits
Source: Front Physiol. 2022 Jul 18;13:926795. doi: 10.3389/fphys.2022.926795 (PMC9341522; doi:10.3389/fphys.2022.926795)
Supplement: Supplementary file 3 [file DataSheet2.ZIP]

Archive with 80 entries (71 files):
- Raw data of flow experiment (For review purpose only)/
- Raw data of flow experiment (For review purpose only)/.DS_Store
- __MACOSX/
- __MACOSX/Raw data of flow experiment (For review purpose only)/
- __MACOSX/Raw data of flow experiment (For review purpose only)/._.DS_Store
- Raw data of flow experiment (For review purpose only)/Gating strategies.docx
- __MACOSX/Raw data of flow experiment (For review purpose only)/._Gating strategies.docx
- Raw data of flow experiment (For review purpose only)/CTSB overexpression experiment/
- Raw data of flow experiment (For review purpose only)/CTSB overexpression experiment/Ad-GFP-1.fcs
- __MACOSX/Raw data of flow experiment (For review purpose only)/CTSB overexpression experiment/
- __MACOSX/Raw data of flow experiment (For review purpose only)/CTSB overexpression experiment/._Ad-GFP-1.fcs
- Raw data of flow experiment (For review purpose only)/CTSB overexpression experiment/Ad-CTSB-5.fcs
- __MACOSX/Raw data of flow experiment (For review purpose only)/CTSB overexpression experiment/._Ad-CTSB-5.fcs
- Raw data of flow experiment (For review purpose only)/CTSB overexpression experiment/Ad-CTSB-4.fcs
- __MACOSX/Raw data of flow experiment (For review purpose only)/CTSB overexpression experiment/._Ad-CTSB-4.fcs
- Raw data of flow experiment (For review purpose only)/CTSB overexpression experiment/Ad-GFP-2.fcs
- __MACOSX/Raw data of flow experiment (For review purpose only)/CTSB overexpression experiment/._Ad-GFP-2.fcs
- Raw data of flow experiment (For review purpose only)/CTSB overexpression experiment/Ad-CTSB-6.fcs
- __MACOSX/Raw data of flow experiment (For review purpose only)/CTSB overexpression experiment/._Ad-CTSB-6.fcs
- Raw data of flow experiment (For review purpose only)/CTSB overexpression experiment/Ad-GFP-3.fcs
- __MACOSX/Raw data of flow experiment (For review purpose only)/CTSB overexpression experiment/._Ad-GFP-3.fcs
- Raw data of flow experiment (For review purpose only)/CTSB overexpression experiment/Ad-GFP-7.fcs
- __MACOSX/Raw data of flow experiment (For review purpose only)/CTSB overexpression experiment/._Ad-GFP-7.fcs
- Raw data of flow experiment (For review purpose only)/CTSB overexpression experiment/Ad-CTSB-3.fcs
- __MACOSX/Raw data of flow experiment (For review purpose only)/CTSB overexpression experiment/._Ad-CTSB-3.fcs
- Raw data of flow experiment (For review purpose only)/CTSB overexpression experiment/.DS_Store
- __MACOSX/Raw data of flow experiment (For review purpose only)/CTSB overexpression experiment/._.DS_Store
- Raw data of flow experiment (For review purpose only)/CTSB overexpression experiment/Ad-CTSB-2.fcs
- __MACOSX/Raw data of flow experiment (For review purpose only)/CTSB overexpression experiment/._Ad-CTSB-2.fcs
- Raw data of flow experiment (For review purpose only)/CTSB overexpression experiment/Ad-GFP-6.fcs
- __MACOSX/Raw data of flow experiment (For review purpose only)/CTSB overexpression experiment/._Ad-GFP-6.fcs
- Raw data of flow experiment (For review purpose only)/CTSB overexpression experiment/Ad-GFP-4.fcs
- __MACOSX/Raw data of flow experiment (For review purpose only)/CTSB overexpression experiment/._Ad-GFP-4.fcs
- Raw data of flow experiment (For review purpose only)/CTSB overexpression experiment/Ad-CTSB-1.fcs
- __MACOSX/Raw data of flow experiment (For review purpose only)/CTSB overexpression experiment/._Ad-CTSB-1.fcs
- Raw data of flow experiment (For review purpose only)/CTSB overexpression experiment/Ad-GFP-5.fcs
- __MACOSX/Raw data of flow experiment (For review purpose only)/CTSB overexpression experiment/._Ad-GFP-5.fcs
- Raw data of flow experiment (For review purpose only)/CTSB overexpression experiment/Correction compensation-2.fcs
- __MACOSX/Raw data of flow experiment (For review purpose only)/CTSB overexpression experiment/._Correction compensation-2.fcs
- Raw data of flow experiment (For review purpose only)/CTSB overexpression experiment/Correction compensation-1.fcs
- __MACOSX/Raw data of flow experiment (For review purpose only)/CTSB overexpression experiment/._Correction compensation-1.fcs
- Raw data of flow experiment (For review purpose only)/CTSB overexpression experiment/Correction voltage.fcs
- __MACOSX/Raw data of flow experiment (For review purpose only)/CTSB overexpression experiment/._Correction voltage.fcs
- Raw data of flow experiment (For review purpose only)/CTSB overexpression experiment/Ad-GFP-8.fcs
- __MACOSX/Raw data of flow experiment (For review purpose only)/CTSB overexpression experiment/._Ad-GFP-8.fcs
- Raw data of flow experiment (For review purpose only)/CTSB overexpression experiment/Ad-GFP-9.fcs
- __MACOSX/Raw data of flow experiment (For review purpose only)/CTSB overexpression experiment/._Ad-GFP-9.fcs
- Raw data of flow experiment (For review purpose only)/CTSB overexpression experiment/Backup/
- __MACOSX/Raw data of flow experiment (For review purpose only)/CTSB overexpression experiment/._Backup
- Raw data of flow experiment (For review purpose only)/CTSB overexpression experiment/ExpSummaryForAPI.xml
- __MACOSX/Raw data of flow experiment (For review purpose only)/CTSB overexpression experiment/._ExpSummaryForAPI.xml
- __MACOSX/Raw data of flow experiment (For review purpose only)/._CTSB overexpression experiment
- Raw data of flow experiment (For review purpose only)/siRNA interference experiment/
- Raw data of flow experiment (For review purpose only)/siRNA interference experiment/Correction compensation-2.fcs
- __MACOSX/Raw data of flow experiment (For review purpose only)/siRNA interference experiment/
- __MACOSX/Raw data of flow experiment (For review purpose only)/siRNA interference experiment/._Correction compensation-2.fcs
- Raw data of flow experiment (For review purpose only)/siRNA interference experiment/Correction compensation-1.fcs
- __MACOSX/Raw data of flow experiment (For review purpose only)/siRNA interference experiment/._Correction compensation-1.fcs
- Raw data of flow experiment (For review purpose only)/siRNA interference experiment/NC-siRNA-3.fcs
- __MACOSX/Raw data of flow experiment (For review purpose only)/siRNA interference experiment/._NC-siRNA-3.fcs
- Raw data of flow experiment (For review purpose only)/siRNA interference experiment/NC-siRNA-2.fcs
- __MACOSX/Raw data of flow experiment (For review purpose only)/siRNA interference experiment/._NC-siRNA-2.fcs
- Raw data of flow experiment (For review purpose only)/siRNA interference experiment/NC-siRNA-1.fcs
- __MACOSX/Raw data of flow experiment (For review purpose only)/siRNA interference experiment/._NC-siRNA-1.fcs
- Raw data of flow experiment (For review purpose only)/siRNA interference experiment/Correction voltage.fcs
- __MACOSX/Raw data of flow experiment (For review purpose only)/siRNA interference experiment/._Correction voltage.fcs
- Raw data of flow experiment (For review purpose only)/siRNA interference experiment/CTSB-siRNA-3.fcs
- __MACOSX/Raw data of flow experiment (For review purpose only)/siRNA interference experiment/._CTSB-siRNA-3.fcs
- Raw data of flow experiment (For review purpose only)/siRNA interference experiment/CTSB-siRNA-2.fcs
- __MACOSX/Raw data of flow experiment (For review purpose only)/siRNA interference experiment/._CTSB-siRNA-2.fcs
- Raw data of flow experiment (For review purpose only)/siRNA interference experiment/NC-siRNA-4.fcs
- __MACOSX/Raw data of flow experiment (For review purpose only)/siRNA interference experiment/._NC-siRNA-4.fcs
- Raw data of flow experiment (For review purpose only)/siRNA interference experiment/CTSB-siRNA-1.fcs
- __MACOSX/Raw data of flow experiment (For review purpose only)/siRNA interference experiment/._CTSB-siRNA-1.fcs
- Raw data of flow experiment (For review purpose only)/siRNA interference experiment/Backup/
- __MACOSX/Raw data of flow experiment (For review purpose only)/siRNA interference experiment/._Backup
- Raw data of flow experiment (For review purpose only)/siRNA interference experiment/ExpSummaryForAPI.xml
- __MACOSX/Raw data of flow experiment (For review purpose only)/siRNA interference experiment/._ExpSummaryForAPI.xml
- __MACOSX/Raw data of flow experiment (For review purpose only)/._siRNA interference experiment
- __MACOSX/._Raw data of flow experiment (For review purpose only)
